# Supplementary material for: High-resolution in vivo kinematic tracking with customized injectable fluorescent nanoparticles
Source: Sci Adv. 2025 Oct 1;11(40):eadu9136. doi: 10.1126/sciadv.adu9136 (PMC12487877; doi:10.1126/sciadv.adu9136)
Supplement: Supplementary file 2 — Movies S1 and S2 [file sciadv.adu9136_movies_s1_and_s2.zip]

Archive with 2 entries (2 files):
- adu9136_movie_s1.mp4
- adu9136_movie_s2.mp4
